# Supplementary material for: Neural Responses of Pet Dogs Witnessing Their Caregiver’s Positive Interactions with a Conspecific: An fMRI Study
Source: Cereb Cortex Commun. 2021 Jul 19;2(3):tgab047. doi: 10.1093/texcom/tgab047 (PMC8382916; doi:10.1093/texcom/tgab047)
Supplement: Supplementary_movie_S1_social_tgab047 [file supplementary_movie_s1_social_tgab047.zip]

Archive with 1 entries (1 files):
- Supplementary_movie_S1_social_tgab047.mp4
